# Supplementary material for: Molecular Mechanisms through Which Short-Term Cold Storage Improves the Nutritional Quality and Sensory Characteristics of Postharvest Sweet Potato Tuberous Roots: A Transcriptomic Study
Source: Foods. 2021 Sep 2;10(9):2079. doi: 10.3390/foods10092079 (PMC8469081; doi:10.3390/foods10092079)
Supplement: Supplementary file 1 [file foods-10-02079-s001.zip]

Archive with 3 entries (3 files):
- Figure S1.pdf
- Figure S2.pdf
- Table S1-S7.pdf
